# Supplementary material for: Validity and Reliability of the Cardiac Rehabilitation Barriers Scale in the Czech Republic (CRBS-CZE): Determination of Key Barriers in East-Central Europe
Source: Int J Environ Res Public Health. 2021 Dec 12;18(24):13113. doi: 10.3390/ijerph182413113 (PMC8701715; doi:10.3390/ijerph182413113)
Supplement: Supplementary file 1 [file ijerph-18-13113-s001.zip]

Archive with 1 entries (1 files):
- ijerph-1476627-supplementary.pdf
